# Supplementary material for: Phylogeography of the sand dollar genus Encope: implications regarding the Central American Isthmus and rates of molecular evolution
Source: Sci Rep. 2017 Sep 14;7:11520. doi: 10.1038/s41598-017-11875-w (PMC5599539; doi:10.1038/s41598-017-11875-w)
Supplement: Supplementary file 1 — Table S1. [file 41598_2017_11875_MOESM1_ESM.xlsx]

## Sheet: MatrixOutput
Table S1. Mean maximum likelihood composite distances (%) between morphospecies for each gene and for concatenated sequences. Morphospecies that, on the basis of genetics, appear to belong to a single species are noted by joint headings. Distance between sister species on either side of the Isthmus of Panama are shown in bold. Average within-morph distances are shown in the diagonal in italics.
Concatenated sequences
						E. emarginata					E. micropora
	E. michelini	E. aberrans	E. grandis	E. galapagensis	E. borealis	E. emarginata	E. subclausa	E. oblonga	E. valenciennesii	E. californica	E. micro. (Magdalena)	E. micropora	E. insularis	E. cocosi	E. ecuadorensis	E. fragilis	E. wetmorei	E. laevis	E. perspectiva
E. michelini	0.21
E. aberrans	1.84159	0.18
E. grandis	5.42651	5.16882	0.07
E. galapagensis	5.44579	5.20095	2.27331	0.15
E. borealis	5.02161	4.91506	2.53358	1.92742	0.06
E. emarginata	5.3549	5.11612	2.58432	2.00709	1.54923	0.35
E. subclausa	5.38643	5.12122	2.50862	1.91926	1.44809	0.346087	0.47
E. oblonga	5.2837	5.06288	2.68015	2.05058	1.64141	0.282602	0.354745	0.03
E. valenciennesii	5.2378	5.04886	2.72451	2.09375	1.57238	0.360163	0.420295	0.143445	-
E. californica	5.25799	5.10499	2.50464	2.51252	2.74088	2.86798	2.7561	2.89071	2.90049	0.14
E. micro. (Magdalena)	5.2177	5.06589	2.64746	2.63977	2.88046	2.9446	2.82869	2.94034	2.92667	0.696181	0.24
E. micropora	5.07467	4.93897	2.62176	2.67723	2.92996	3.00739	2.91246	3.01148	2.99991	0.60172	0.642417	0.21
E. insularis	5.08176	4.9347	2.59509	2.61665	2.90843	2.9803	2.89618	2.96692	2.95326	0.54466	0.640473	0.204989	0.05
E. cocosi	5.08395	4.94009	2.61188	2.67141	2.88654	3.00892	2.90349	3.03276	3.0191	0.668134	0.700601	0.231234	0.29594	-
E. ecuadorensis	5.08864	4.94466	2.5956	2.67387	2.91754	3.04011	2.9345	3.06398	3.05031	0.5518	0.669009	0.249976	0.191313	0.260897	-
E. fragilis	5.03532	4.8884	2.60608	2.65402	2.90318	2.99702	2.91285	2.98362	2.96996	0.582248	0.611835	0.189178	0.132456	0.228246	0.189107	0.1
E. wetmorei	5.07435	4.92737	2.63843	2.63462	2.86524	2.98545	2.89102	2.99303	2.97545	0.623142	0.676542	0.343296	0.287422	0.395902	0.322504	0.301889	0.31
E. laevis	5.06487	4.91806	2.61514	2.65385	2.86097	2.92988	2.84877	2.91944	2.90579	0.615515	0.647812	0.279917	0.243563	0.366044	0.31365	0.228347	0.270165	-
E. perspectiva	5.09668	4.96445	2.63704	2.6537	2.89887	2.98475	2.90126	2.97208	2.95841	0.602761	0.661605	0.293366	0.243913	0.366339	0.300828	0.228557	0.330843	0.222147	0.28
E. irregularis	5.00806	4.92108	2.58546	2.62571	2.8609	2.91144	2.8487	2.86102	2.84738	0.535781	0.631558	0.253565	0.165025	0.339587	0.234876	0.202067	0.247268	0.18251	0.209117
16S						E. emarginata					E. micropora
	E. michelini	E. aberrans	E. grandis	E. galapagensis	E. borealis	E. emarginata	E. subclausa	E. oblonga	E. valenciennesii	E. californica	E. micro. (Magdalena)	E. micropora	E. insularis	E. cocosi	E. ecuadorensis	E. fragilis	E. wetmorei	E. laevis	E. perspectiva
E. michelini	0.16
E. aberrans	1.3983	0.49
E. grandis	5.80549	4.7402	0
E. galapagensis	3.21128	2.68494	2.56316	0.06
E. borealis	5.63009	4.88291	4.71041	0.891629	0
E. emarginata	5.23537	4.51869	4.35306	0.685014	0.285289	0.34
E. subclausa	5.23537	4.51869	4.35306	0.685014	0.285289	0	0
E. oblonga	5.23537	4.51869	4.35306	0.685014	0.285289	0	0	0
E. valenciennesii	6.18303	5.37935	5.19395	1.79017	1.85757	1.38316	1.38316	1.38316	-
E. californica	6.55344	5.2114	2.99788	1.97631	3.12627	2.45654	2.45654	2.45654	3.07501	0.28
E. micro. (Magdalena)	7.07934	5.82897	3.25678	2.15484	4.25496	3.89821	3.89821	3.89821	4.72914	1.63873	0.19
E. micropora	5.88117	4.76243	2.48189	1.38978	3.19326	2.86641	2.86641	2.86641	3.77276	1.15627	1.36292	0.45
E. insularis	4.8714	3.88799	1.90929	1.11033	2.66687	2.38945	2.38945	2.38945	3.00851	0.72076	0.812817	0.377432	0.13
E. cocosi	3.74456	2.92985	1.30343	0.664454	1.92103	1.69228	1.69228	1.69228	2.19149	0.871249	0.968515	0.514458	0.277672	-
E. ecuadorensis	5.08281	4.09978	2.1053	1.28477	2.87187	2.59324	2.59324	2.59324	3.21914	0.884595	0.983453	0.639319	0.282428	0.414171	-
E. fragilis	4.36324	3.46869	1.66982	0.947544	2.35681	2.10456	2.10456	2.10456	2.6624	0.589205	0.668329	0.362012	0.0699109	0.190567	0.193745	0
E. wetmorei	4.67832	3.7296	1.95357	1.05007	2.55031	2.28266	2.28266	2.28266	2.75276	0.841236	0.940603	0.557359	0.244862	0.31719	0.381361	0.157674	0.27
E. laevis	4.36324	3.46869	1.66982	0.947544	2.35681	2.10456	2.10456	2.10456	2.6624	0.589205	0.668329	0.362012	0.0699109	0.190567	0.193745	0	0.157674	-
E. perspectiva	5.12548	4.09764	2.02903	1.19173	2.8219	2.53189	2.53189	2.53189	3.18156	0.786538	0.88506	0.552756	0.189365	0.321225	0.326769	0.104866	0.288456	0.104866	0.13
E. irregularis	4.36324	3.46869	1.66982	0.947544	2.35681	2.10456	2.10456	2.10456	2.6624	0.589205	0.668329	0.362012	0.0699109	0.190567	0.193745	0	0.157674	0	0.104866
COI						E. emarginata					E. micropora
	E. michelini	E. aberrans	E. grandis	E. galapagensis	E. borealis	E. emarginata	E. subclausa	E. oblonga	E. valenciennesii	E. californica	E. micro. (Magdalena)	E. micropora	E. insularis	E. cocosi	E. ecuadorensis	E. fragilis	E. wetmorei	E. laevis	E. perspectiva
E. michelini	0.28
E. aberrans	1.78368	0.16
E. grandis	6.14396	5.7031	0.07
E. galapagensis	6.55996	5.93971	2.24793	0.19
E. borealis	6.33671	5.6916	2.45582	1.91911	0.05
E. emarginata	5.9821	5.47058	2.50831	1.94497	1.05087	0.37
E. subclausa	6.07208	5.52607	2.43213	1.92813	0.867873	0.36406	0.53
E. oblonga	5.89333	5.37138	2.63902	1.99707	1.32505	0.310659	0.437921	0.05
E. valenciennesii	5.85631	5.40315	2.78502	2.13892	1.24288	0.397043	0.51515	0.178273	-
E. californica	5.96273	5.47463	2.35586	2.8483	2.79009	3.03447	2.87789	3.08502	3.11378	0.12
E. micro. (Magdalena)	6.06039	5.58929	2.37852	2.78147	2.94684	3.04852	2.90574	3.07741	3.10622	0.565277	0.16
E. micropora	5.90954	5.46058	2.36312	2.87286	2.94885	3.04424	2.91106	3.05514	3.08822	0.452417	0.561664	0.22
E. insularis	5.92442	5.4471	2.41703	2.85384	2.94833	3.03291	2.91906	3.00783	3.03656	0.472424	0.587853	0.244573	0.07
E. cocosi	6.02374	5.55093	2.41624	2.95157	2.98669	3.11486	2.9572	3.16571	3.19462	0.472241	0.566725	0.171299	0.306819	-
E. ecuadorensis	5.81697	5.34922	2.32028	2.89167	2.92678	3.05472	2.89758	3.10544	3.1343	0.399547	0.556254	0.23714	0.255276	0.255158	-
E. fragilis	5.82268	5.3477	2.35951	2.83397	2.92839	3.013	2.89927	2.98798	3.01666	0.446477	0.535542	0.207886	0.127353	0.255384	0.229614	0.12
E. wetmorei	5.97206	5.49339	2.4049	2.8833	2.88479	2.99907	2.86365	3.01592	3.03674	0.505018	0.58596	0.410174	0.396912	0.445263	0.393263	0.371031	0.37
E. laevis	5.99226	5.51316	2.36041	2.83375	2.81089	2.89541	2.78234	2.87057	2.89912	0.524521	0.640331	0.399267	0.35843	0.461996	0.409995	0.332631	0.325125	-
E. perspectiva	5.82097	5.37931	2.38867	2.77513	2.84073	2.92531	2.81205	2.90043	2.92902	0.446539	0.561795	0.296105	0.25549	0.358511	0.306817	0.229822	0.324782	0.229998	0.23
E. irregularis	5.7833	5.4422	2.41596	2.89167	2.86871	2.91012	2.83986	2.81007	2.83858	0.472166	0.587539	0.34732	0.306622	0.409845	0.358039	0.280904	0.334924	0.255243	0.204262
ATPase8						E. emarginata					E. micropora
	E. michelini	E. aberrans	E. grandis	E. galapagensis	E. borealis	E. emarginata	E. subclausa	E. oblonga	E. valenciennesii	E. californica	E. micro. (Magdalena)	E. micropora	E. insularis	E. cocosi	E. ecuadorensis	E. fragilis	E. wetmorei	E. laevis	E. perspectiva
E. michelini	0
E. aberrans	2.72973	0
E. grandis	12.0157	14.9884	0.41
E. galapagensis	8.0618	10.4958	2.23184	0
E. borealis	7.8946	10.427	4.18955	3.00751	0.34
E. emarginata	13.9267	17.1052	3.81837	4.21698	4.36457	0.11
E. subclausa	14.0387	17.2294	3.89237	4.29041	4.43675	0.0556595	0
E. oblonga	14.0387	17.2294	3.89237	4.29041	4.43675	0.0556595	0	0
E. valenciennesii	14.0387	17.2294	3.89237	4.29041	4.43675	0.0556595	0	0	-
E. californica	10.1071	12.7795	0.850193	1.25251	2.99142	2.65932	2.72629	2.72629	2.72629	0
E. micro. (Magdalena)	10.5604	13.4648	1.98575	4.2544	4.6025	5.24471	5.32668	5.32668	5.32668	2.6523	0.62
E. micropora	10.6043	13.4176	2.6079	3.52104	4.80684	4.41775	4.49392	4.49392	4.49392	2.03017	1.62208	0.09
E. insularis	11.6159	14.5387	1.81519	2.71171	4.74391	4.35654	4.43247	4.43247	4.43247	1.2896	2.27289	0.654375	0
E. cocosi	11.6159	14.5387	3.32141	4.24705	5.61155	5.2037	5.28284	5.28284	5.28284	2.69752	2.27289	0.565417	1.24542	-
E. ecuadorensis	11.6159	14.5387	1.81519	2.71171	4.74391	4.35654	4.43247	4.43247	4.43247	1.2896	2.27289	0.654375	0	1.24542	-
E. fragilis	10.5265	13.3314	2.55302	3.46519	4.74494	4.35729	4.43323	4.43323	4.43323	1.97884	1.57202	0.0434936	0.60891	0.60891	0.60891	0
E. wetmorei	10.5308	13.3358	2.42142	2.47763	4.18834	4.70041	4.77764	4.77764	4.77764	1.79506	2.37473	0.872761	0.612553	1.47241	0.612553	0.826635	0.79
E. laevis	10.5265	13.3314	2.55302	3.46519	4.74494	4.35729	4.43323	4.43323	4.43323	1.97884	1.57202	0.0434936	0.60891	0.60891	0.60891	0	0.826635	-
E. perspectiva	11.5925	14.5595	2.82007	3.75109	5.29549	4.8855	4.96465	4.96465	4.96465	2.2176	2.14151	0.513171	0.797137	1.10849	0.797137	0.467377	1.12266	0.467377	0.74
E. irregularis	11.6159	14.5387	1.81519	2.71171	4.74391	4.35654	4.43247	4.43247	4.43247	1.2896	2.27289	0.654375	0	1.24542	0	0.60891	0.612553	0.60891	0.797137
ATPase6						E. emarginata					E. micropora
	E. michelini	E. aberrans	E. grandis	E. galapagensis	E. borealis	E. emarginata	E. subclausa	E. oblonga	E. valenciennesii	E. californica	E. micro. (Magdalena)	E. micropora	E. insularis	E. cocosi	E. ecuadorensis	E. fragilis	E. wetmorei	E. laevis	E. perspectiva
E. michelini	0.25
E. aberrans	3.91023	0.12
E. grandis	9.68877	9.20552	0.1
E. galapagensis	8.14165	8.97696	5.21379	0.25
E. borealis	9.65194	9.39199	4.75877	4.02662	0.05
E. emarginata	9.68242	9.35768	4.60827	4.08164	0.685683	0.66
E. subclausa	9.56866	9.44391	5.00649	3.83528	0.482885	0.7402	1.19
E. oblonga	9.40369	9.27934	4.85129	3.68241	0.66928	0.886103	0.292702	0
E. valenciennesii	9.32495	9.2734	4.07171	3.75918	3.76418	3.48129	4.03762	3.88377	-
E. californica	9.06198	9.30617	6.35686	5.84542	5.66035	5.58219	5.73774	5.58061	4.65417	0.26
E. micro. (Magdalena)	9.48509	9.7315	5.82983	5.7266	5.49343	5.35399	5.54281	5.52022	4.01352	0.914672	0.59
E. micropora	8.89379	9.12887	6.41692	6.38531	6.27632	6.17082	6.33308	6.17528	4.70299	1.09033	1.05197	0.23
E. insularis	8.84686	9.09006	6.38086	6.34887	6.24122	6.14067	6.29689	6.13915	4.67967	0.973007	0.943207	0.114688	0
E. cocosi	8.6672	8.90965	6.21258	6.17943	6.07259	5.97223	6.12814	5.97063	4.51711	1.12236	1.09261	0.240062	0.145841	-
E. ecuadorensis	8.84686	9.09006	6.38086	6.34887	6.24122	6.14067	6.29689	6.13915	4.67967	0.973007	0.943207	0.114688	0	0.145841	-
E. fragilis	8.94603	9.18991	6.38118	6.44001	6.33186	6.23114	6.38759	6.22957	4.76562	1.0486	1.0188	0.188022	0.0730381	0.219267	0.0730381	0.15
E. wetmorei	8.8739	9.11739	6.49894	6.42219	6.31161	6.21333	6.36974	6.21172	4.81409	1.08532	1.10352	0.268293	0.155898	0.263211	0.155898	0.229397	0.27
E. laevis	8.82756	9.07031	6.56283	6.53202	6.40525	6.32241	6.4791	6.3207	4.85207	1.0653	1.09442	0.261359	0.146077	0.292696	0.146077	0.219622	0.263511	-
E. perspectiva	9.16812	9.41289	6.42624	6.48591	6.41545	6.3191	6.47575	6.3175	4.84976	1.1389	1.09414	0.409123	0.293499	0.440574	0.293499	0.348975	0.441057	0.368002	0.59
E. irregularis	8.84686	9.09006	6.38086	6.34887	6.24122	6.14067	6.29689	6.13915	4.67967	0.973007	0.943207	0.114688	0	0.145841	0	0.0730381	0.155898	0.146077	0.293499
28S						E. emarginata					E. micropora
	E. michelini	E. aberrans	E. grandis	E. galapagensis	E. borealis	E. emarginata	E. subclausa	E. oblonga	E. valenciennesii	E. californica	E. micro. (Magdalena)	E. micropora	E. insularis	E. cocosi	E. ecuadorensis	E. fragilis	E. wetmorei	E. laevis	E. perspectiva
E. michelini	0
E. aberrans	0.0391493	0.06
E. grandis	0.176216	0.156671	0
E. galapagensis	0.220422	0.200865	0.044057	0
E. borealis	0.0880608	0.0685248	0.0880609	0.132192	0.05
E. emarginata	0.0880608	0.0685248	0.0880609	0.132192	0	0
E. subclausa	0.0880608	0.0685248	0.0880609	0.132192	0	0	0
E. oblonga	0.0880608	0.0685248	0.0880609	0.132192	0	0	0	0
E. valenciennesii	0.190952	0.171402	0.0146857	0.044057	0.102771	0.102771	0.102771	0.102771	-
E. californica	0.0880608	0.0685248	0.0880609	0.132192	0	0	0	0	0.102771	0
E. micro. (Magdalena)	0.0880608	0.0685248	0.0880609	0.132192	0	0	0	0	0.102771	0	0
E. micropora	0.0880608	0.0685248	0.0880609	0.132192	0	0	0	0	0.102771	0	0	0
E. insularis	0.0880608	0.0685248	0.0880609	0.132192	0	0	0	0	0.102771	0	0	0	0
E. cocosi	0.176324	0.156766	0.176323	0.132192	0.088114	0.088114	0.088114	0.088114	0.161613	0.088114	0.088114	0.088114	0.088114	-
E. ecuadorensis	0.176324	0.156766	0.176323	0.132192	0.088114	0.088114	0.088114	0.088114	0.161613	0.088114	0.088114	0.088114	0.088114	0	-
E. fragilis	0.154258	0.134706	0.154258	0.132192	0.0660855	0.0660855	0.0660855	0.0660855	0.146903	0.0660855	0.0660855	0.0660855	0.0660855	0.0220285	0.0220285	0
E. wetmorei	0.0998292	0.0802903	0.0998292	0.132192	0.0117485	0.0117485	0.0117485	0.0117485	0.110617	0.0117485	0.0117485	0.0117485	0.0117485	0.0763654	0.0763654	0.0602112	0.02
E. laevis	0.0880608	0.0685248	0.0880609	0.132192	0	0	0	0	0.102771	0	0	0	0	0.088114	0.088114	0.0660855	0.0117485	-
E. perspectiva	0.110127	0.0905851	0.110127	0.132192	0.0220285	0.0220285	0.0220285	0.0220285	0.117482	0.0220285	0.0220285	0.0220285	0.0220285	0.0660855	0.0660855	0.0550712	0.0279028	0.0220285	0.04
E. irregularis	0.0880608	0.0685248	0.0880609	0.132192	0	0	0	0	0.102771	0	0	0	0	0.088114	0.088114	0.0660855	0.0117485	0	0.0220285
