# Supplementary material for: Phylogeography of the sand dollar genus Encope: implications regarding the Central American Isthmus and rates of molecular evolution
Source: Sci Rep. 2017 Sep 14;7:11520. doi: 10.1038/s41598-017-11875-w (PMC5599539; doi:10.1038/s41598-017-11875-w)
Supplement: Supplementary file 2 — Table S2. [file 41598_2017_11875_MOESM2_ESM.xlsx]

## Sheet: Sheet1
Table S2. Median and 95% Highest Posterior Density intervals (HPD) of node dates estimated by BEAST from eight separate runs of 109 steps, each with one fossil date removed, compared to estimates obtained with all eight fossil offsets included
Removed fossil (age in Ma)	All offsets included					E. aberrans (2.59)				E. borealis(0.78)				E. emarginata	2.59 Ma			E. galapagensis(0.78)				E. grandis(0.78)				E. michelini (0.78)				E. micropora(0.78)				E. californica(0.78)				Encope (11.0)
	Median	Upper HPD	Lower HPD		Median	Upper HPD	Lower HPD		Median	Upper HPD	Lower HPD		Median	Upper HPD	Lower HPD		Median	Upper HPD	Lower HPD		Median	Upper HPD	Lower HPD		Median	Upper HPD	Lower HPD		Median	Upper HPD	Lower HPD		Median	Upper HPD	Lower HPD		Median	Upper HPD	Lower HPD
Encope	23.06	30.7	16.26		21.74	29.24	15.87		23.62	31.71	16.78		22.37	30.61	15.8		24.39	32.77	17.17		23.23	31.17	16.55		25	33.75	17.56		25.99	35.08	18.16		24.4	32.37	16.98		25.95	35.15	17.93
(E. abe., E. mich.) from (E. gra. (E. gal. (E. bor. E .ema.)) (E. cal., E. micr.))	15.15	19.76	11.05		14.27	18.66	11		15.47	20.3	11.05		14.68	19.52	11		15.9	21.11	11.42		15.27	19.89	11.19		16.27	21.58	11.49		16.9	22.71	11.81		16.03	20.94	11.29		17.57	24.01	12.15
(E. gra. (E.gal. (E. bor., E. ema.))) from (E. cal., E. micr.)	9.23	12.24	6.75		8.71	11.56	6.4		9.44	12.59	6.85		8.86	12.11	6.2		9.73	12.94	6.96		9.3	12.38	6.76		9.9	13.3	7.14		10.35	13.94	7.41		9.76	12.83	6.92		10.17	13.66	7.16
E. grandis from (E. gal. (E. bor., E. ema.))	8.11	10.82	5.93		7.69	10.2	5.64		8.31	11.1	6.01		7.76	10.56	5.27		8.57	11.43	6.13		8.17	10.89	5.95		8.71	11.66	6.23		9.08	12.29	6.5		8.56	11.24	6.07		8.9	11.95	6.26
E. gal. from (E. bor., E. ema.)	6.77	9.09	4.99		6.45	8.56	4.71		6.92	9.29	4.95		6.41	8.85	4.33		7.13	9.64	5.13		6.82	9.14	4.94		7.23	9.76	5.17		7.51	10.21	5.28		7.14	9.48	5.07		7.36	9.95	5.16
E. aberrans from E. michelini	5.75	8.49	3.49		5.06	7.72	2.93		6.03	8.76	3.88		5.79	8.53	3.76		6.17	9.04	3.96		5.98	8.72	3.93		6.39	9.36	4.06		6.49	9.66	4.18		6.32	9.01	3.97		6.42	9.57	3.98
E. borealis from E. emarginata	4.9	6.54	3.75		4.7	6.28	3.52		4.97	6.79	3.61		4.51	6.46	2.97		5.11	6.93	3.68		4.92	6.61	3.59		5.16	6.99	3.68		5.32	7.27	3.72		5.14	6.85	3.66		5.23	7.13	3.75
E. californica from E. micropora	3.88	5.59	2.75		3.59	5.17	2.36		3.97	5.75	2.63		3.8	5.48	2.41		4.12	5.94	2.7		3.92	5.65	2.59		4.19	6.05	2.71		4.69	6.76	3.06		4.2	5.89	2.69		4.17	6.04	2.72
E. abe.= E. aberrans, E. mich.=E. michelini, E. gra.=E. grandis, E. gal.=E. galapagensis, E. bor.=E. borealis, E. ema.=E. emarginata, E. cal.=E. californica, E. micr.= E. micropora
